# Supplementary material for: Environmentally Friendly Hydrothermal Processing of Melon by-Products for the Recovery of Bioactive Pectic-Oligosaccharides
Source: Foods. 2020 Nov 20;9(11):1702. doi: 10.3390/foods9111702 (PMC7699732; doi:10.3390/foods9111702)
Supplement: Supplementary file 1 [file foods-09-01702-s001.zip]

Archive with 1 entries (1 files):
- foods-1002692-supplementary.tif
